# Supplementary material for: Why soft contacts are stickier when breaking than when making them
Source: Sci Adv. 2024 Mar 6;10(10):eadl1277. doi: 10.1126/sciadv.adl1277 (PMC10917342; doi:10.1126/sciadv.adl1277)
Supplement: Supplementary file 2 — Movies S1 and S2 [file sciadv.adl1277_movies_s1_and_s2.zip]

Archive with 2 entries (2 files):
- adl1277_movie_s1.mp4
- adl1277_movie_s2.mp4
